# Supplementary material for: Effects of extreme climate events and child mortality on total fertility rate in Bangladesh
Source: Heliyon. 2024 Jul 23;10(15):e35087. doi: 10.1016/j.heliyon.2024.e35087 (PMC11336454; doi:10.1016/j.heliyon.2024.e35087)
Supplement: Multimedia component 2 [file mmc2.xls]

## Sheet: Sheet1
year	cpi	tot_no_disaster	drought	extreme_temp	flood	landslide	storm	total_death	total_injured	total_homeless	total_affected	maximumrainfall	maximumtemperature	totalfertilityrate	contraceptiveprevalence	neonatalmortalityrate	underfivemortalityrateboths	infantmortalityrate	crudedeathrate	lifeexpectancyatbirth	maleinfantmortalityrate	co2emissions_metrictonsperca	gnipercapitaatlasmethod	femalelaborforceparticipation	malelaborforceparticipationr	gnipercapitaatlasmethodcu	humandevelopmentindexhdi	meanyearsofschoolingyears	grossnationalexpenditurecurr	renewableinternalfreshwaterre	laborforceparticipationrate	laborforceparticipationratef	probabilityofdyingamongadole	gdppercapitaconstantlcu	agricultureforestryandfishi	gdppercapitagrowthannual
1966	12.696	2	0	0	1	0	1	889	0	300000	2300000	140.957	30.5136	6.901		94.9	230.2	153.3	18.052	48.236	164.6	0.355616							6.59215e+09					21186.6	8.56596e+09	-0.613925
1967	13.0481	2	0	0	0	0	2	91	200	0	200	132.714	30.612	6.92		94.4	227.6	151.6	18.091	48.176	162.8	0.365431							7.49219e+09	1778.63				20128.3	8.33524e+09	-4.99506
1968	13.6054	2	0	0	1	0	1	339	101045	878724	15905754	156.15	29.5668	6.935		94.2	225.5	150.3	18.301	47.888	161.3	0.406077							7.72882e+09					21356.7	9.19132e+09	6.10296
1969	14.3486	1	0	0	0	0	1	849	15530	23943	199473	167.227	30.4223	6.945		94.1	224.1	149.3	18.638	47.432	160.4	0.38279							8.76913e+09					21010	9.2807e+09	-1.62347
1970	15.1863	4	0	0	1	0	3	300317	0	0	13648110	160	29.7482	6.947		94.1	223.1	148.7	19.001	46.942	159.6	0.378903							9.36991e+09					21654.3	9.78397e+09	3.06666
1971	15.8383	1	0	0	0	0	1	163	0	0	0	177.045	27.2874	6.942		94.1	222.4	148.2	19.262	46.589	159	0.352142							9.14008e+09					20062	9.3429e+09	-7.35333
1972	16.3565	2	0	0	1	0	1	250	0	0	25000	130.095	30.4285	6.928		93.9	221.5	147.6	19.321	46.507	158.3	0.0526721							6794941950	1575.97				16975.2	8.34259e+09	-15.3864
1973	17.367	5	0	0	2	0	3	2327	15000	10000	50000	147.435	29.82	6.904		93.7	220.5	147	19.12	46.773	157.5	0.0673356	120			120			8.5166e+09					17277.3	8.36536e+09	1.77996
1974	19.2869	5	1	0	1	0	3	31500	0	2000000	38000000	174.909	28.3788	6.869		93.4	219	146.1	18.652	47.396	156.5	0.0678005	160			160			1.33442e+10		48.97			18630.3	8.90394e+09	7.83082
1976	22.2596	3	0	0	1	0	2	215	200	0	4000200	173.75	30.5117	6.758	7.7	92.2	214.4	143.2	17.14	49.402	153	0.0777388	200			200			1.14212e+10					18113.4	9.21037e+09	3.32247
1977	23.7069	5	0	0	2	0	3	647	10600	0	224250	151.893	28.3861	6.681		91.3	211.1	141.1	16.308	50.498	150.7	0.0791167	170			170			1.01666e+10	1429.28				18139.1	8.87343e+09	0.141705
1978	25.5159	3	0	0	1	0	2	1047	100	0	400100	170.52	29.8887	6.59		90.1	207.3	138.8	15.561	51.473	148	0.0797554	170			170			1.45997e+10					18910.9	9.5686e+09	4.25481
1979	28.3876	3	1	0	0	0	2	71	150	0	2150	169.321	30.8848	6.483		88.6	203.2	136.3	14.937	52.277	145.1	0.085752	190			190			1.70736e+10					19287.5	9.50498e+09	1.99129
1980	32.2339	2	0	0	1	0	1	666	50	0	10001050	129.741	29.4937	6.359	12.7	86.9	198.7	133.5	14.444	52.9	142.2	0.0959117	230			230			2.03851e+10					18930.1	9.36068e+09	-1.85258
1981	35.5652	3	0	0	0	0	3	1085	12000	25000	2037000	156.481	28.6153	6.217	18.6	84.8	194.1	130.7	14.054	53.376	139.1	0.0970033	260			260			2.07188e+10		45.67			19771.2	9.66994e+09	4.44316
1982	37.7458	2	1	0	1	0	0	0	0	25000	20308000	167.138	30.3104	6.058		82.4	189.3	127.7	13.705	53.794	135.9	0.102453	250			250			1.90038e+10	1251.01				19672.4	9.76894e+09	-0.499724
1983	38.9584	8	0	0	4	0	4	930	350	100000	7165350	188.241	30.0767	5.884	19.1	79.8	184.2	124.5	13.346	54.225	132.6	0.09561	230			230			1.84039e+10					19911.6	1.01489e+10	1.21553
1984	40.6338	1	0	0	1	0	0	1200	0	0	30000000	188.241	30.6168	5.698	19.1	77.3	178.9	121.2	12.962	54.693	129.3	0.103188	220			220			20757520000		49.06			20331.3	1.06467e+10	2.10781
1985	42.0745	5	0	0	2	0	3	15155	2300	510000	2331300	146.433	30.5457	5.501		74.8	173.3	117.9	12.547	55.21	125.9	0.11276	230			230			2.25717e+10		49.26			20467.3	1.0667e+10	0.669033
1986	42.8731	6	0	0	2	0	4	214	3100	420000	3123100	195.967	31.1095	5.298	25.3	72.6	167.5	114.3	12.107	55.772	122.4	0.12301	250			250			21984200000		50.28			20767	1.10217e+10	1.46428
1987	44.4442	3	0	0	2	0	1	2292	0	0	29700000	176.484	30.321	5.092		70.4	161.6	110.7	11.657	56.359	118.6	0.123995	280			280			2.46321e+10	1097.51				20991	1.10322e+10	1.07853
1988	46.2566	6	0	0	2	0	4	3504	200	2000000	55574060	169.935	30.3313	4.887		68.4	155.6	107.1	11.214	56.958	114.7	0.137961	290			290			2.70992e+10					20947.4	1.09841e+10	-0.20729
1989	48.4894	6	1	2	1	0	2	1165	4000	0	5304000	141.594	29.0518	4.686	31.4	66.3	149.6	103.4	10.779	57.571	110.8	0.133613	300			300			2.90228e+10		78.62			21004.9	1.09646e+10	0.274084
1990	51.1068	8	0	2	2	0	4	1022	1800	0	2065670	154.688	30.9078	4.495	39.7	64.1	143.7	99.7	10.352	58.21	106.8	0.137266	320	21.742	78.192	320	0.394	2.8	3.17729e+10			51.171	8	21653.3	1.19746e+10	3.08698
1991	53.2712	6	0	1	3	0	2	139434	139149	500000	18429148	173.206	28.9057	4.315	39.9	61.8	137.7	95.9	9.929	58.891	102.8	0.140257	320	21.641	77.823	320	0.401	2.9	3.16766e+10		75.9	50.973	13	21892.9	1.22296e+10	1.10665
1992	54.8846	5	0	0	3	0	2	40	500	85000	85500	130.559	31.0681	4.146		59.4	131.7	92.2	9.508	59.618	98.7	0.143102	330	21.597	77.456	330	0.41	3	3.27999e+10	972.369		50.817	7.6	22574.7	1.25137e+10	3.11422
1993	56.5046	11	0	0	3	0	8	646	5540	180000	16619633	155.182	30.3761	3.99	44.6	57	125.7	88.4	9.09	60.388	94.7	0.146247	320	21.61	77.099	320	0.418	3.1	3.50396e+10			50.698	7.4	23131.3	1.28127e+10	2.46558
1994	57.978	9	0	1	4	0	4	350	4009	275000	1054109	113.059	30.1136	3.846	44.9	54.6	119.7	84.7	8.68	61.19	90.6	0.156291	320	21.682	76.768	320	0.426	3.2	3.5558e+10			50.611	7.3	23522.3	1.29071e+10	1.69042
1995	59.6045	9	0	1	4	0	4	1614	1570	482000	17091900	182.636	30.6715	3.713	48.7	52.2	113.9	81	8.289	62.002	86.7	0.183462	340	21.811	76.47	340	0.434	3.3	4.02135e+10			50.551	7.2	24204.7	1.28591e+10	2.90124
1996	61.3516	7	0	1	2	0	4	881	36091	0	5947010	159.394	29.8627	3.591	49.2	50	108.2	77.3	7.927	62.798	82.8	0.18427	370	21.74	75.867	370	0.443	3.5	4.84398e+10		72.56	50.258	6.9	24766.2	1.32407e+10	2.31964
1997	62.7858	7	0	1	1	0	5	537	10694	1100000	4703432	152.909	29.8693	3.478	49.8	47.9	102.6	73.7	7.603	63.553	78.8	0.194915	400	21.737	75.306	400	0.452	3.6	5.05003e+10	873.831		49.999	6.3	25337.5	1.38389e+10	2.30668
1998	63.7605	7	0	1	1	0	5	1491	854	0	15264294	169.636	29.565	3.371	51.5	45.9	97.3	70.1	7.321	64.25	74.9	0.192104	420	21.768	74.764	420	0.461	3.8	5.17269e+10			49.752	5.5	26101.3	1.43836e+10	3.01468
1999	65.1555	11	0	0	5	0	6	324	680	124000	596930	165.514	30.8881	3.269	53.8	44.1	92.2	66.7	7.082	64.881	71.2	0.205334	420	21.792	74.21	420	0.469	3.9	5.33181e+10			49.495	4.7	26773.2	1.49419e+10	2.57421
2000	67.3558	11	0	1	3	0	7	191	659	85500	2825797	157.657	30.0277	3.169	54.3	42.4	87.3	63.4	6.883	65.447	67.7	0.216416	440	21.782	73.622	440	0.478	4.1	5.53924e+10		72.06	49.209	4.2	27645.4	1.60461e+10	3.2575
2001	69.2593	7	0	1	2	0	4	253	4750	0	730750	155.486	30.1542	3.07	53.9	40.7	82.6	60.3	6.717	65.956	64.3	0.250765	440	21.682	73.034	440	0.486	4.3	5.59041e+10			48.881	3.8	28506.2	1.64887e+10	3.11381
2002	70.3578	6	0	1	1	0	4	832	400	1000	1651400	158.029	29.8701	2.973	53.4	39.2	78.2	57.3	6.574	66.43	61.2	0.253743	440	21.587	72.461	440	0.492	4.3	5.66408e+10	792.584		48.564	3.8	29065	1.64691e+10	1.96039
2003	71.955	7	0	2	2	0	3	527	620	0	550620	151.853	29.7261	2.876	55.1	37.7	74	54.6	6.444	66.886	58.3	0.260732	460	21.479	71.885	460	0.499	4.4	6.28622e+10		57.3	48.246	3.9	29920.1	1.71252e+10	2.94185
2004	73.8814	7	0	0	3	0	4	1000	3350	14000	36889900	216.765	30.5878	2.782	58.5	36.2	70	52	6.322	67.331	55.5	0.275079	510	21.347	71.286	510	0.506	4.5	6.75852e+10			47.913	4.1	30983.2	1.79769e+10	3.55336
2005	76.388	12	0	2	3	0	7	332	2106	21500	1186606	184.382	31.1551	2.691	57.8	34.8	66.1	49.5	6.205	67.773	52.8	0.284107	550	21.192	70.657	550	0.514	4.5	7.27587e+10			47.56	4.4	32521.8	1.87647e+10	4.96584
2006	78.8523	7	0	0	2	0	5	154	1264	2400	229924	151.588	31.0029	2.604	58.3	33.4	62.4	47.1	6.092	68.213	50.3	0.309163	570	20.869	69.884	570	0.521	4.6	7.52e+10		58.07	47.059	4.5	34227.4	1.98067e+10	5.24454
2007	81.1017	5	0	1	2	0	2	5635	55342	225	22930206	178.294	31.7465	2.523	55.8	31.9	58.8	44.8	5.987	68.648	47.8	0.312206	610	21.135	68.485	610	0.528	4.7	8.39357e+10	736.014		46.18	4.5	36196.7	2.11322e+10	5.75341
2008	84.2152	5	0	0	2	1	2	68	452	35638	636090	163.371	30.0188	2.449	52.64	30.4	55.4	42.6	5.892	69.072	45.4	0.343895	660	21.393	67.042	660	0.531	4.8	9.80573e+10			45.295	4.3	37936.4	2.20819e+10	4.80618
2009	83.9158	6	1	1	2	0	2	348	7187	0	4504550	160.114	30.3347	2.382	56.1	28.9	52.2	40.5	5.807	69.485	43.2	0.373297	730	21.642	65.558	730	0.543	4.8	1.08497e+11			44.406	4.1	39407.7	2.28472e+10	3.8785
2010	85.2921	6	0	0	2	1	3	107	350	0	887390	165	30.3539	2.324	56.7	27.4	49.1	38.6	5.734	69.881	41.1	0.408084	800	21.884	64.041	800	0.557	5.3	1.21546e+11		58.58	43.517	3.8	41138.1	2.42528e+10	4.39096
2011	87.9846	5	0	2	1	1	1	102	121	0	1672680	154.771	31.0012	2.273	61.2	25.9	46.2	36.8	5.673	70.256	39.2	0.423609	890	22.136	62.549	890	0.566	5.7	1.37384e+11			42.629	3.5	43299.3	2.53336e+10	5.25355
2012	89.8053	5	0	1	2	0	2	344	304	55000	5658154	159.114	31.0229	2.228		24.5	43.4	35.1	5.625	70.606	37.3	0.448128	970	22.385	61.043	970	0.575	5.8	1.42742e+11	695.338		41.741	3.3	45593.8	2.60972e+10	5.29926
2013	91.1208	3	0	0	0	0	3	50	453	0	1532207	151.429	29.9727	2.188	61.8	23.2	40.8	33.5	5.589	70.93	35.6	0.454664	1040	22.634	59.525	1040	0.579	5.5	1.5952e+11		57.18	40.853	3.1	47780.2	2.67405e+10	4.7952
2014	92.599	4	0	0	2	0	2	79	459	4000	3205709	156.457	30.2114	2.152	62.4	22	38.4	32.1	5.565	71.231	34.1	0.477336	1110	22.885	58.003	1110	0.579	5.2	1.84102e+11			39.967	2.9	50100.2	2.79095e+10	4.85576
2015	92.7088	7	0	0	2	1	4	155	20904	0	4073154	173.371	28.9163	2.12		20.8	36.1	30.6	5.549	71.514	32.6	0.518851	1220	23.143	56.49	1220	0.595	5.8	2.08204e+11			39.082	2.8	52789.1	2.88385e+10	5.36687
2016	93.8784	3	0	0	1	0	2	193	0	119700	3103555			2.09		19.4	33.9	29.3	5.539	71.785	31.1	0.533299	1370	23.422	55.028	1370	0.606	5.9	2.31766e+11		56.09	38.204	2.8	55928.3	2.9642e+10	5.94668
2017	95.8782	5	0	0	2	1	2	323	199	9300	11466224			2.062	61.9	18.2	31.9	28	5.533	72.052	29.8		1520	26.052	57.286	1520	0.616	6.1	2.62649e+11	657.543	58.33	40.729	2.8	59360.3	3.05238e+10	6.13648
2018	98.22	4	0	1	2	0	1	102	0	0	14000			2.036		17.1	30.2	26.7	5.529	72.32	28.5		1750	26.199	57.233	1750	0.625	6.1	2.97059e+11			40.707	2.9	63357.2	3.18013e+10	6.7333
